# Supplementary material for: Exploring TSPAN4 promoter methylation as a diagnostic biomarker for tuberculosis
Source: Front Genet. 2024 Apr 12;15:1380828. doi: 10.3389/fgene.2024.1380828 (PMC11048481; doi:10.3389/fgene.2024.1380828)
Supplement: Supplementary file 1 [file Table1.XLS]

## Sheet: Sheet1
Table S1. The detailed information of methylation microarray and gene expression beadchip
GEO dataset
GEO ID	Platform	Type	Mean age	Sex(male/female)	Sample type	TB	HC
GSE118469	Illumina HumanMethylation450 BeadChip	DNA methylation microarray	>18 years	18/0	PBMC	12	6
GSE145714	Illumina HumanMethylation450 BeadChip	DNA methylation microarray	>18 years	8/9	PBMC	7	10
GSE83456	Illumina HumanHT-12 V4.0 expression beadchip	Gene expression beadchip	>18 years	59/47	PBMC	45	61
The data tested by our laboratory
N/A	Illumina HumanMethylation450 BeadChip	DNA methylation microarray	>18 years	12/10	whole blood	10	12
GEO, Gene Expression Omnibus;TB, tuberculosis; HC, healthy control; PBMC, peripheral blood mononuclear cell; N/A, not applicable
